# Supplementary material for: Three decades of telemedicine in Brazil: Mapping the regulatory framework from 1990 to 2018
Source: PLoS One. 2020 Nov 25;15(11):e0242869. doi: 10.1371/journal.pone.0242869 (PMC7688174; doi:10.1371/journal.pone.0242869)
Supplement: S1 Table — (XLSX) [file pone.0242869.s001.xlsx]

## Sheet: Normatives Matrix Saudelegis
Base	Key	ID	Institution	Publication Date BR	Abstract	URL	Notes	Phases	Purposes
saudelegis	telemedicina	PRT-494	MS/GM	2000-05-17	INSTITUI GRUPO DE TRABALHO COM REPRESENTANTES DOS ORGÃOS ABAIXO RELACIONADOS, PARA NO PRAZO DE 60 (SESSENTA) DIAS UTEIS, ESTUDAR, DISCUTIR E ELABORAR PROPOSTA PARA A DEFINIÇÃO DE POLITICA RELACIONADA AO EMPREGO DA TELEMEDICINA, EM AMBITO NACIONAL. (EMENTA ELABORADA PELA CDI/MS)	http://portal2.saude.gov.br/saudelegis/leg_norma_espelho_consulta.cfm?id=3632585&highlight=telemedicina%20&tipoBusca=post&slcOrigem=0&slcFonte=0&sqlcTipoNorma=&hdTipoNorma=&buscaForm=post&bkp=pesqnorma&fonte=0&origem=0&sit=0&assunto=telemedicina%20&qtd=10&tipo_norma=&numero=&data=%20&dataFim=&ano=&pag=1	Not Aplicable	Formulation/Decision making	Structuring Rules
saudelegis	telemedicina	PRT-531	MS/SE	2000-07-21	DESIGNA SERVIDORES PARA COMPOREM O GRUPO DE TRABALHO PARA ESTUDAR, DISCUTIR E ELABORAR PROPOSTA PARA A DEFINIÇÃO DE POLITICA RELACIONADA AO EMPREGO DA TELEMEDICINA. (EMENTA ELABORADA PELA CDI/MS).	http://portal2.saude.gov.br/saudelegis/leg_norma_espelho_consulta.cfm?id=3693920&highlight=telemedicina%20&tipoBusca=post&slcOrigem=0&slcFonte=0&sqlcTipoNorma=&hdTipoNorma=&buscaForm=post&bkp=pesqnorma&fonte=0&origem=0&sit=0&assunto=telemedicina%20&qtd=10&tipo_norma=&numero=&data=%20&dataFim=&ano=&pag=1	Not Aplicable	Formulation/Decision making	Structuring Rules
saudelegis	telemedicina	PRT-561	MS/GM	2006-03-17	INSTITUI NO ÂMBITO DO MINISTÉRIO DA SAÚDE A COMISSÃO PERMANENTE DE TELESAÚDE.	http://bvsms.saude.gov.br/bvs/saudelegis/gm/2006/prt0561_16_03_2006.html	Not Aplicable	Formulation/Decision making	Structuring Rules
saudelegis	telesaúde	PRT-1228	MS/GM	2006-06-12	ALTERA O ART. 2º DA PORTARIA Nº 561/GM, DE 16 DE MARÇO DE 2006, QUE INSTITUIU A COMISSÃO PERMANENTE DE TELESAÚDE.	http://bvsms.saude.gov.br/bvs/saudelegis/gm/2006/prt1228_09_06_2006.html	Not Aplicable	Formulation/Decision making	Structuring Rules
saudelegis	telessaúde	PRT-7	MS/SGTES	2006-07-25	DESIGNA OS SEGUINTES REPRESENTANTES PARA COMPOR A COMISSÃO PERMANENTE DE TELESSAÚDE.	http://bvsms.saude.gov.br/bvs/saudelegis/sgtes/2006/prt0007_24_07_2006.html	Not Aplicable	Formulation/Decision making	Structuring Rules
saudelegis	telessaúde	PRT-8	MS/SGTES	2006-08-14	DESIGNA OS SEGUINTES REPRESENTANTES CHAO LUNG WEN; MARIA BEATRIZ MOREIRA ALKMIM; SÉRGIO IVAN ROSCHKE, PARA COMPOR O COMITÊ EXECUTIVO DE TELESSAÚDE.	http://bvsms.saude.gov.br/bvs/saudelegis/sgtes/2006/prt0008_11_08_2006.html	Not Aplicable	Formulation/Decision making	Structuring Rules
saudelegis	telesaúde	PRT-3275	MS/GM	2006-12-26	ALTERA O ART. 2º DA PORTARIA Nº 1.228/GM, DE 9 DE JUNHO DE 2006, QUE INSTITUIU A COMISSÃO PERMANENTE DE TELESAÚDE.	http://bvsms.saude.gov.br/bvs/saudelegis/gm/2006/prt3275_22_12_2006.html	Not Aplicable	Formulation/Decision making	Structuring Rules
saudelegis	telessaúde	PRT-35	MS/GM	2007-01-05	INSTITUI, NO ÂMBITO DO MINISTÉRIO DA SAÚDE, O PROGRAMA NACIONAL DE TELESSAÚDE.	http://bvsms.saude.gov.br/bvs/saudelegis/gm/2007/prt0035_04_01_2007.html	Not Aplicable	Organization and Implementation	Structuring Rules
saudelegis	telessaúde	PRT-3	MS/SGTES	2007-02-16	ALTERA O ART. 1º DA PORTARIA Nº 7, DE 24 DE JULHO DE 2006, PUBLICADA NO DIÁRIO OFICIAL DA UNIÃO Nº 141, DE 25 DE JULHO DE 2006, SEÇÃO 2, PÁGINA 21.	http://bvsms.saude.gov.br/bvs/saudelegis/sgtes/2007/prt0003_14_02_2007.html	Not Aplicable	Formulation/Decision making	Structuring Rules
saudelegis	telessaúde	PRT-24	MS/SGTES	2007-06-14	ALTERA O ART. 1º DA PORTARIA Nº. 8, DE 11 DE AGOSTO DE 2006, PUBLICADA NO DIÁRIO OFICIAL DA UNIÃO Nº. 155, DE 14 DE AGOSTO DE 2006, SEÇÃO 2.	http://bvsms.saude.gov.br/bvs/saudelegis/sgtes/2007/prt0024_13_06_2007.html	Not Aplicable	Formulation/Decision making	Structuring Rules
saudelegis	telessaúde	PRT-31	MS/SGTES	2007-10-09	INCLUI NO ART. 1º DA PORTARIA Nº. 7, DE 24 DE JULHO DE 2006, PUBLICADA NO DIÁRIO OFICIAL DA UNIÃO Nº. 141, DE 25 DE JULHO DE 2006, SEÇÃO 2, ALEXANDRE CHERMAN (MINISTÉRIO DA DEFESA) E EXCLUIR ÁLVARO FIGUEIREDO BISNETO.	http://bvsms.saude.gov.br/bvs/saudelegis/sgtes/2007/prt0031_08_10_2007.html	Not Aplicable	Formulation/Decision making	Structuring Rules
saudelegis	telessaúde	PRT-3153	MS/GM	2007-12-07	ALTERA O ART. 2º DA PORTARIA Nº. 561/GM DE 16 DE MARÇO DE 2006 QUE INSTITUI A COMISSÃO PERMANENTE DE TELESAÚDE.	http://bvsms.saude.gov.br/bvs/saudelegis/gm/2007/prt3153_06_12_2007.html	Not Aplicable	Formulation/Decision making	Structuring Rules
saudelegis	telemedicina	PRT-120	MS/DGHMSRJ/HSE	2008-02-06	CRIA A COMISSÃO DE TELECOMUNICAÇÃO EM SAÚDE. (HOSPITAL SERVIDORES DO ESTADO)	http://bvsms.saude.gov.br/bvs/saudelegis/hse/2008/prt0120_29_01_2008.html	Not Aplicable	Formulation/Decision making	Structuring Rules
saudelegis	telessaúde	PRT-4	MS/SGTES	2008-03-20	ALTERA O ART. 1º DA PORTARIA Nº. 7/SGTES, DE 24 DE JULHO DE 2006, PUBLICADA NO DIÁRIO OFICIAL DA UNIÃO Nº. 141, DE 25 DE JULHO DE 2006, SEÇÃO 2, PÁGINA 21.	http://bvsms.saude.gov.br/bvs/saudelegis/sgtes/2008/prt0004_19_03_2008.html	Not Aplicable	Formulation/Decision making	Structuring Rules
saudelegis	telessaúde	PRT-11	MS/SGTES	2008-04-25	ALTERA O ART. 1º DA PORTARIA Nº.8, DE 11 DE AGOSTO DE 2006, PUBLICADA NO DIÁRIO OFICIAL DA UNIÃO Nº 155, 14 DE AGOSTO DE 2006, SEÇÃO 2, PAG. 40.	http://bvsms.saude.gov.br/bvs/saudelegis/sgtes/2008/prt0011_24_04_2008.html	Not Aplicable	Formulation/Decision making	Structuring Rules
Portal MCTIC Pesquisa de legislação	Telemedicina	Portaria Interministerial MCT/MDIC nº 296, de 12.05.2008	MCT	2008-05-13	Prioriza os temas para o desenvolvimento de produtos ou processos para concessão de recursos financeiros sob a forma de subvenção econômica a empresas nacionais na Chamada Pública MCT/FINEP/SUBVENÇÃO ECONÔMICA À INOVAÇÃO - 01/2008.	http://www.mctic.gov.br/mctic/opencms/legislacao/portarias_interministeriais/migracao/Portaria_Interministerial_MCTMDIC_n_296_de_12052008.html	Not Aplicable	Formulation/Decision making	Structuring Rules
saudelegis	telessaúde	PRT-644	MS/SE	2008-12-17	APROVA PLANO DE TRABALHO DE APOIO ÀS AÇÕES DE SAÚDE DO(A) UNIVERSIDADE FEDERAL DE SANTA CATARINA.	http://bvsms.saude.gov.br/bvs/saudelegis/se/2008/prt0644_15_12_2008.html	Not Aplicable	Formulation/Decision making	Structuring Rules
saudelegis	telessaúde	PRT-641	MS/SE	2008-12-19	APROVA PLANO DE TRABALHO DE APOIO ÀS AÇÕES DE SAÚDE DO(A) UNIVERSIDADE FEDERAL DE GOIÁS.	http://bvsms.saude.gov.br/bvs/saudelegis/se/2008/prt0641_17_12_2008.html	Not Aplicable	Organization and Implementation	Funding
saudelegis	telessaúde	PRT-645	MS/SE	2008-12-19	APROVA PLANO DE TRABALHO DE APOIO ÀS AÇÕES DE SAÚDE DO(A) UNIVERSIDADE FEDERAL DE PERNAMBUCO.	http://bvsms.saude.gov.br/bvs/saudelegis/se/2008/prt0645_17_12_2008.html	Not Aplicable	Organization and Implementation	Funding
saudelegis	telessaúde	PRT-643	MS/SE	2008-12-19	APROVA PLANO DE TRABALHO DE APOIO ÀS AÇÕES DE SAÚDE DO(A) UNIVERSIDADE FEDERAL DE MINAS GERAIS.	http://bvsms.saude.gov.br/bvs/saudelegis/se/2008/prt0643_17_12_2008.html	Not Aplicable	Organization and Implementation	Funding
saudelegis	telessaúde	PRT-642	MS/SE	2008-12-19	APROVA PLANO DE TRABALHO DE APOIO ÀS AÇÕES DE SAÚDE DO(A) UNIVERSIDADE FEDERAL DO RIO GRANDE DO SUL.	http://bvsms.saude.gov.br/bvs/saudelegis/se/2008/prt0642_17_12_2008.html	Not Aplicable	Organization and Implementation	Funding
saudelegis	telessaúde	PRT-774	MS/SE	2008-12-29	APROVA PLANO DE TRABALHO DE APOIO ÀS AÇÕES DE SAÚDE DO(A) UNIVERSIDADE FEDERAL DO RIO GRANDE DO SUL.	http://bvsms.saude.gov.br/bvs/saudelegis/se/2008/prt0774_26_12_2008.html	Not Aplicable	Organization and Implementation	Funding
saudelegis	telemedicina	PRT-112	MS/INCA	2009-05-04	CONSTITUI GRUPO DE TRABALHO, RELACIONADO ANEXO, COM VISTAS A ESTUDAR E PROPOR RECOMENDAÇÕES PARA A REGULAMENTAÇÃO, O USO E A CRIAÇÃO DE INFRAESTRUTURA DE TELEMEDICINA E TELESSAÚDE NO ÂMBITO DO INCA, BEM COMO A ELABORAR DIRETRIZES E ORIENTAÇÕES PARA APLICAÇÕES NAS ÁREAS DE ENSINO, PESQUISA E ASSISTÊNCIA NA REDE DE ATENÇÃO ONCOLÓGICA (RAO).	http://bvsms.saude.gov.br/bvs/saudelegis/inca/2009/prt0112_07_04_2009.html	Not Aplicable	Organization and Implementation	Funding
saudelegis	telemedicina	PRT-416	MS/SAS	2009-11-25	ATUALIZA A TABELA DE SERVIÇO ESPECIALIZADO/CLASSIFICAÇÕES/CBO, DO SISTEMA DE CADASTRO NACIONAL DE ESTABELECIMENTOS DE SAÚDE - SCNES, CRIANDO CLASSIFICAÇÕES DENTRO DOS SERVIÇO 121 - SERVIÇO DE DIAGNÓSTICO POR IMAGEM E 122- SERVIÇO DE DIAGNOSTICO POR MÉTODOS GRÁFICOS/DINÂMICOS PARA IDENTIFICAR OS SERVIÇOS DE APOIO DIAGNÓSTICO REALIZADOS COM O APOIO DE RECURSO DE SERVIÇO DE TELEMEDICINA, CONFORME AN…	http://bvsms.saude.gov.br/bvs/saudelegis/sas/2009/prt0416_24_11_2009.html	Not Aplicable	Organization and Implementation	Structuring Rules
saudelegis	telessaúde	PRT-641	MS/SE/FNS	2009-12-18	PRORROGA, ATÉ 01/04/2010, O PRAZO DE EXECUÇÃO DO PLANO DE TRABALHO APROVADO PELA PORTARIA SE/MS Nº. 641/2008 PUBLICADA NO DOU Nº 247, SEÇÃO 1, DE 19/12/2008.	http://bvsms.saude.gov.br/bvs/saudelegis/fns/2009/prt0641_04_12_2009.html	Not Aplicable	Organization and Implementation	Enablement/Accreditation
saudelegis	telessaúde	PRT-666	MS/SE/FNS	2009-12-18	PRORROGA, ATÉ 30/04/2010, O PRAZO DE EXECUÇÃO DO PLANO DE TRABALHO APROVADO PELA PORTARIA SE/MS Nº. 645/2008 PUBLICADA NO DOU Nº 247, SEÇÃO 1, DE 19/12/2008.	http://bvsms.saude.gov.br/bvs/saudelegis/fns/2009/prt0666_04_12_2009.html	Not Aplicable	Organization and Implementation	Funding
saudelegis	telessaúde	PRT-663	MS/SE/FNS	2009-12-18	PRORROGA, ATÉ 02/04/2010, O PRAZO DE EXECUÇÃO DO PLANO DE TRABALHO APROVADO PELA PORTARIA SE/MS Nº. 643/2008 PUBLICADA NO DOU Nº 247, SEÇÃO 1, DE 19/12/2008.	http://bvsms.saude.gov.br/bvs/saudelegis/fns/2009/prt0663_04_12_2009.html	Not Aplicable	Organization and Implementation	Funding
Portal MCTIC Pesquisa de legislação	Telesaude	Portaria MCT nº 1.069, de 17.12.2009	MCT	2009-12-22	Delega competência ao Secretário de Política de Informática, do Ministério da Ciência e Tecnologia – MCT. O MINISTRO DE ESTADO DA CIÊNCIA DE TECNOLOGIA, no uso da atribuição legal que lhe confere o inciso II do Parágrafo Único do art. 87 da Constituição Federal, e tendo um vista o disposto nos arts. 11 e 12 do Decreto-Lei nº 200, de 25 de fevereiro de 1967, regulamentado pelos Decretos nº 83.937,…	http://www.mctic.gov.br/mctic/opencms/legislacao/portarias/migracao/Portaria_MCT_n_1069_de_17122009.html	Not Aplicable	Organization and Implementation	Funding
saudelegis	telessaúde	PRT-678	MS/SE/FNS	2009-12-24	PRORROGA, ATÉ 30/04/2010, O PRAZO DE EXECUÇÃO DO PLANO DE TRABALHO APROVADO PELA PORTARIA SE/MS Nº. 642/2008 PUBLICADA NO DOU Nº 247, SEÇÃO 1, DE 17/12/2008.	http://bvsms.saude.gov.br/bvs/saudelegis/fns/2009/prt0678_07_12_2009.html	Art. 1º Delegar competência ao Secretário de Política de Informática, do Ministério da Ciência e Tecnologia - MCT, para efetuar, por intermédio de portaria, observadas as normas e instruções pertinentes, Termo de Cooperação e instrumentos congêneres, Termo de Ajuste e recepcionar recursos do Termo de Parceria decorrentes do apoio financeiro para ampliação estabelecida nas metas para desenvolvimen…	Formulation/Decision making	Structuring Rules
saudelegis	telessaúde	PRT-709	MS/SE/FNS	2009-12-24	PRORROGA, ATÉ 03/04/2010, O PRAZO DE EXECUÇÃO DO PLANO DE TRABALHO APROVADO PELA PORTARIA SE/MS Nº. 774/2008 PUBLICADA NO DOU Nº 252, SEÇÃO 1, DE 29/12/2008.	http://bvsms.saude.gov.br/bvs/saudelegis/fns/2009/prt0709_08_12_2009.html		Organization and Implementation	Funding
saudelegis	telessaúde	PRT-402	MS/GM	2010-02-25	INSTITUI, EM ÂMBITO NACIONAL, O PROGRAMA TELESSAÚDE BRASIL PARA APOIO À ESTRATÉGIA DE SAÚDE DA FAMÍLIA NO SISTEMA ÚNICO DE SAÚDE, INSTITUI O PROGRAMA NACIONAL DE BOLSAS DO TELESSAÚDE BRASIL E DÁ OUTRAS PROVIDÊNCIAS.	http://bvsms.saude.gov.br/bvs/saudelegis/gm/2010/prt0402_24_02_2010.html		Organization and Implementation	Funding
saudelegis	telessaúde	PRT-452	MS/GM	2010-03-05	INSTITUI NO ÂMBITO DO MINISTÉRIO DA SAÚDE A COMISSÃO PERMANENTE DE TELESSAÚDE.	http://bvsms.saude.gov.br/bvs/saudelegis/gm/2010/prt0452_04_03_2010.html		Expansion/Maturation	Funding
saudelegis	telessaúde	PRT-102	MS/SE/FNS	2010-04-06	PRORROGA, ATÉ 31/12/2010, O PRAZO DE EXECUÇÃO DO PLANO DE TRABALHO APROVADO PELA PORTARIA SE/MS Nº. 643/2008 PUBLICADA NO DOU Nº 247, SEÇÃO 1, DE 19/12/2008.	http:// bvsms.saude.gov.br/bvs/saudelegis/fns/2010/prt0102_19_03_2010.html	Not Aplicable	Expansion/Maturation	Structuring Rules
saudelegis	telessaúde	PRT-108	MS/SE/FNS	2010-04-06	PRORROGA, ATÉ 03/04/2011, O PRAZO DE EXECUÇÃO DO PLANO DE TRABALHO APROVADO PELA PORTARIA SE/MS Nº. 774/2008 PUBLICADA NO DOU Nº 252, SEÇÃO 1, DE 29/12/2008.	http://bvsms.saude.gov.br/bvs/saudelegis/fns/2010/prt0108_19_03_2010.html	Not Aplicable	Organization and Implementation	Funding
saudelegis	telessaúde	PRT-95	MS/SE/FNS	2010-04-13	PRORROGA, ATÉ 31/03/2011, O PRAZO DE EXECUÇÃO DO PLANO DE TRABALHO APROVADO PELA PORTARIA SE/MS Nº. 641/2008 PUBLICADA NO DOU Nº 247, SEÇÃO 1, DE 19/12/2008.	http:// bvsms.saude.gov.br/bvs/saudelegis/fns/2010/prt0095_01_04_2010.html	Not Aplicable	Organization and Implementation	Funding
saudelegis	telessaúde	PRT-160	MS/SE/FNS	2010-05-03	PRORROGA, ATÉ 30/04/2011, O PRAZO DE EXECUÇÃO DO PLANO DE TRABALHO APROVADO PELA PORTARIA SE/MS Nº. 645/2008 PUBLICADA NO DOU Nº 247, SEÇÃO 1, DE 19/12/2008.	http://bvsms.saude.gov.br/bvs/saudelegis/fns/2010/prt0160_23_04_2010.html	Not Aplicable	Organization and Implementation	Funding
saudelegis	telessaúde	PRT-166	MS/SE/FNS	2010-05-03	PRORROGA, ATÉ 30/04/2011, O PRAZO DE EXECUÇÃO DO PLANO DE TRABALHO APROVADO PELA PORTARIA SE/MS Nº. 642/2008 PUBLICADA NO DOU Nº 247, SEÇÃO 1, DE 17/12/2008.	http://bvsms.saude.gov.br/bvs/saudelegis/fns/2010/prt0166_23_04_2010.html	Not Aplicable	Organization and Implementation	Funding
saudelegis	telemedicina	PRT-385	MS/SAS	2010-08-13	INCLUI NA TABELA DE SERVIÇO ESPECIALIZADO/CLASSIFICAÇÃO DO SCNES, NO SERVIÇO 121 - SERVIÇO DE DIAGNÓSTICO POR IMAGEM, AS CLASSIFICAÇÕES 012 - MAMOGRAFIA E 013 - MAMOGRAFIA POR TELEMEDICINA, CONFORME QUADRO CONSTANTE NESTE ATO.	http://bvsms.saude.gov.br/bvs/saudelegis/sas/2010/prt0385_12_08_2010.html	Not Aplicable	Organization and Implementation	Funding
saudelegis	telemedicina	PRT-568	MS/SAS	2010-10-20	INCLUI, NA TABELA DE SERVIÇO ESPECIALIZADO/CLASSIFICAÇÃO DO SCNES, NO SERVIÇO 121 - SERVIÇO DE DIAGNÓSTICO POR IMAGEM, AS CLASSIFICAÇÕES 012 - MAMOGRAFIA E 013 - MAMOGRAFIA POR TELEMEDICINA, CONFORME QUADRO A SEGUIR.	http://bvsms.saude.gov.br/bvs/saudelegis/sas/2010/prt0568_18_10_2010.html	Not Aplicable	Expansion/Maturation	Enablement/Accreditation
saudelegis	telessaúde	PRT-368	MS/SE/FNS	2010-12-02	PRORROGA, ATÉ 06/12/2011, O PRAZO DE EXECUÇÃO DO PLANO DE TRABALHO APROVADO PELA PORTARIA SE/MS Nº. 644/2008 PUBLICADA NO DOU Nº 245, SEÇÃO 3, DE 17/12/2008.	http://bvsms.saude.gov.br/bvs/saudelegis/fns/2010/prt0368_29_11_2010.html	Not Aplicable	Expansion/Maturation	Enablement/Accreditation
saudelegis	telessaúde	PRT-386	MS/SE/FNS	2010-12-03	PRORROGA, ATÉ 30/04/2011, O PRAZO DE EXECUÇÃO DO PLANO DE TRABALHO APROVADO PELA PORTARIA SE/MS Nº. 643/2008 PUBLICADA NO DOU Nº 247, SEÇÃO 1, DE 19/12/2008.	http://bvsms.saude.gov.br/bvs/saudelegis/fns/2010/prt0386_30_11_2010.html	Not Aplicable	Organization and Implementation	Funding
saudelegis	Pesquisa manual nas portarias de consolidação editadas	PRT 2338	MS/GM	2011-10-04	ESTABELECE DIRETRIZES E CRIA MECANISMOS PARA A IMPLANTAÇÃO DO COMPONENTE SALA DE ESTABILIZAÇÃO (SE) DA REDE DE ATENÇÃO ÀS URGÊNCIAS.	http://bvsms.saude.gov.br/bvs/saudelegis/gm/2011/prt2338_03_10_2011.html	Not Aplicable	Organization and Implementation	Funding
saudelegis	telessaúde	PRT-2546	MS/GM	2011-10-28	REDEFINE E AMPLIA O PROGRAMA TELESSAÚDE BRASIL, QUE PASSA A SER DENOMINADO PROGRAMA NACIONAL TELESSAÚDE BRASIL REDES (TELESSAÚDE BRASIL REDES).	http://bvsms.saude.gov.br/bvs/saudelegis/gm/2011/prt2546_27_10_2011.html	Telemedicine	Expansion/Maturation	Structuring Rules
saudelegis	telessaúde	PRT-2554	MS/GM	2011-10-31	INSTITUI, NO PROGRAMA DE REQUALIFICAÇÃO DE UNIDADES BÁSICAS DE SAÚDE, O COMPONENTE DE INFORMATIZAÇÃO E TELESSAÚDE BRASIL REDES NA ATENÇÃO BÁSICA, INTEGRADO AO PROGRAMA NACIONAL TELESSAÚDE BRASIL REDES.	http://bvsms.saude.gov.br/bvs/saudelegis/gm/2011/prt2554_28_10_2011.html	Not Aplicable	Expansion/Maturation	Structuring Rules
saudelegis	telessaúde	PRT-2647	MS/GM	2011-11-08	DISPÕE SOBRE OS VALORES MÁXIMOS A SEREM REPASSADOS AOS ESTADOS, PARA O ANO DE 2011, NO ÂMBITO DO COMPONENTE DE INFORMATIZAÇÃO E TELESSAÚDE BRASIL REDES NA ATENÇÃO BÁSICA DO PROGRAMA DE REQUALIFICAÇÃO DAS UNIDADES BÁSICAS DE SAÚDE (UBS), INTEGRADO AO PROGRAMA NACIONAL TELESSAÚDE BRASIL REDES (TELESSAÚDE BRASIL REDES).	http://bvsms.saude.gov.br/bvs/saudelegis/gm/2011/prt2647_07_11_2011.html	Not Aplicable	Expansion/Maturation	Structuring Rules
saudelegis	telessaúde	PRT-2813	MS/GM	2011-11-30	DEFINE O TOTAL DE RECURSOS FINANCEIROS DESTINADOS AO PROGRAMA DE REQUALIFICAÇÃO DE UNIDADES BÁSICAS DE SAÚDE (UBS) COMPONENTE REFORMA DE UNIDADES BÁSICAS DE SAÚDE A SEREM REPASSADOS POR ESTADO/DISTRITO FEDERAL. RECURSOS FINANCEIROS, REPASSE FINANCEIRO, POLÍTICA NACIONAL DE ATENÇÃO BÁSICA, PROGRAMA, QUALIFICAÇÃO PROFISSIONAL EM SAÚDE, UNIDADE DE SAÚDE DA FAMÍLIA, TELESSAÚDE, ACRE, ALAGOAS, AMAZONA…	http://bvsms.saude.gov.br/bvs/saudelegis/gm/2011/prt2813_29_11_2011.html	Not Aplicable	Expansion/Maturation	Funding
saudelegis	telessaúde	PRT-2815	MS/GM	2011-11-30	HABILITA MUNICÍPIOS A RECEBEREM RECURSOS REFERENTES AO PROGRAMA DE REQUALIFICAÇÃO DE UNIDADES BÁSICAS DE SAÚDE - COMPONENTE INFORMATIZAÇÃO E TELESSAÚDE BRASIL REDES NA ATENÇÃO BÁSICA INTEGRADO AO PROGRAMA NACIONAL TELESSAÚDE BRASIL REDES.	http://bvsms.saude.gov.br/bvs/saudelegis/gm/2011/prt2815_29_11_2011.html	Not Aplicable	Expansion/Maturation	Funding
saudelegis	telessaúde	PRT-3084	MS/GM	2011-12-26	FICA ESTABELECIDO RECURSOS FINANCEIROS NO MONTANTE DE R$ 10.100.000,00 (DEZ MILHÕES E CEM MIL REAIS) A SEREM DISPONIBILIZADOS AOS ESTADOS DA BAHIA, MINAS GERAIS, MATO GROSSO DO SUL E PARANÁ, CONFORME ANEXO A ESTA PORTARIA. RECURSOS FINANCEIROS, PROGRAMA, QUALIFICAÇÃO PROFISSIONAL EM SAÚDE, UNIDADE DE SAÚDE DA FAMÍLIA, TELESSAÚDE, BAHIA, MINAS GERAIS, MATO GROSSO DO SUL, PARANÁ	Link Indisponível	Not Aplicable	Expansion/Maturation	Enablement/Accreditation
saudelegis	Pesquisa manual nas portarias de consolidação editadas	PT 148	MS/GM	2012-02-01	Define as normas de funcionamento e habilitação do Serviço Hospitalar de Referência para atenção a pessoas com sofrimento ou transtorno mental e com necessidades de saúde decorrentes do usode álcool, crack e outras drogas, do Componente Hospitalar da Redede Atenção Psicossocial, e institui incentivos financeiros deinvestimento e de custeio.	http:// bvsms.saude.gov.br/bvs/saudelegis/gm/2012/prt0148_31_01_2012.htm	Not Aplicable	Expansion/Maturation	Funding
saudelegis	Pesquisa manual nas portarias de consolidação editadas	PRT 1010	MS/GM	2012-05-22	Redefine as diretrizes para a implantação do Serviço de Atendimento Móvel de Urgência (SAMU 192) e sua Central de Regulação das Urgências, componente da Rede de Atenção às Urgências.	http://bvsms.saude.gov.br/bvs/saudelegis/gm/2012/prt1010_21_05_2012.html	Telessaúde, Define incentivo financeiro de investimento para implantação de um ponto de telessaúde	Expansion/Maturation	Structuring Rules
saudelegis	Pesquisa manual nas portarias de consolidação editadas	PRT 665	MS/GM	2012-05-22	Dispõe sobre os critérios de habilitação dos estabelecimentos hospitalares como Centro de Atendimento de Urgência aos Pacientes com Acidente Vascular Cerebral (AVC), no âmbito do Sistema Único de Saúde (SUS), institui o respectivo incentivo financeiro e aprova a Linha de Cuidados em AVC.	http://bvsms.saude.gov.br/bvs/saudelegis/gm/2012/PRT0665_12_04_2012.html	sem menção aos termos do tema pesquisado, mas vide Art. 8º A regionalização é pré-requisito para análise do componente SAMU 192 do Plano de Ação Regional e poderá ocorrer das seguintes formas: I - regionalização do SAMU 192 com proposta de agrupamento de Centrais de Regulação das Urgências municipais ou regionais já existentes; II - regionalização do SAMU 192 com proposta de incorporação de novos…	Expansion/Maturation	Structuring Rules
saudelegis	Pesquisa manual nas portarias de consolidação editadas	PRT1127	MS/GM	2012-05-31	Institui incentivo financeiro a Estados, Distrito Federal e Municípios para apoiar o desenvolvimento de soluções informatizadas que se integrem ao Sistema Cartão Nacional de Saúde (Sistema Cartão), e cria Comitê Gestor de Implementação, Monitoramento e Avaliação de Projetos de Informação em Saúde no âmbito do Ministério da Saúde.	http:// bvsms.saude.gov.br/bvs/saudelegis/gm/2012/prt1127_30_05_2012.html	Telessaúde, Telemedicina	Expansion/Maturation	Structuring Rules
saudelegis	telessaúde	PRT-1229	MS/GM	2012-06-15	Estabelece recursos financeiros destinados ao Programa Nacional Telessaúde Brasil Redes.	http://bvsms.saude.gov.br/bvs/saudelegis/gm/2012/prt1229_14_06_2012.html	sem menção aos termos do tema pesquisado	Expansion/Maturation	Protocols and Technology
saudelegis	telessaúde	PRT-1362	MS/GM	2012-07-03	Habilita Municípios a receberem recursos referentes ao Programa de Requalificação de Unidades Básicas de Saúde - Componente Informatização e na Atenção Básica integrado ao Programa Nacional Telessaúde Brasil Redes.	http://bvsms.saude.gov.br/bvs/saudelegis/gm/2012/prt1362_02_07_2012.html	Not Aplicable	Organization and Implementation	Funding
saudelegis	telessaúde	PRT-2013	MS/GM	2012-09-17	Institui Grupo de Trabalho, no âmbito do Ministério da Saúde, com a finalidade de avaliar, discutir e propor critérios e ações para expansão do Programa Nacional Telessaúde Brasil Redes (Telessaúde Brasil Redes).	http://bvsms.saude.gov.br/bvs/saudelegis/gm/2012/prt2013_14_09_2012.html	Not Aplicable	Expansion/Maturation	Enablement/Accreditation
saudelegis	telessaúde	POC-7	MS/SGTES	2012-11-29	Homologa o resultado do processo de seleção dos projetos que se candidataram ao Programa Nacional de Bolsas para Residência Multiprofissional e em Área Profissional da Saúde nos termos do Edital de Convocação nº 17, de 04 de novembro de 2011. HOMOLOGAÇÃO, RESULTADO, PROCESSO, SELEÇÃO, PROJETO, PROGRAMA NACIONAL DE BOLSAS DO TELESSAÚDE BRASIL.	http://bvsms.saude.gov.br/bvs/saudelegis/sgtes/2012/poc0007_27_11_2012.html	Not Aplicable	Expansion/Maturation	Structuring Rules
saudelegis	telessaúde	PRT-3127	MS/GM	2012-12-31	Altera dispositivos da Portaria nº 2.554/GM/MS, de 28 de outubro de 2011, que institui, no Programa de Requalificação de Unidades Básicas de Saúde, o Componente de Informatização e Telessaúde Brasil Re-des na Atenção Básica, integrado ao Programa Nacional Telessaúde Brasil Redes.	http://bvsms.saude.gov.br/bvs/saudelegis/gm/2012/prt3127_28_12_2012.html	Not Aplicable	Expansion/Maturation	Structuring Rules
saudelegis	Pesquisa manual nas portarias de consolidação editadas	PRT 3147	MS/GM	2012-12-31	Institui as especificações "preceptor" e "residente" no cadastro do médico que atua em qualquer uma das Equipes de Saúde da Família previstas na Política Nacional de Atenção Básica, de que trata a Portaria nº 2.488/GM/MS, de 21 de outubro de 2011.	http://bvsms.saude.gov.br/bvs/saudelegis/gm/2012/prt3147_28_12_2012.html	Not Aplicable	Expansion/Maturation	Structuring Rules
saudelegis	Pesquisa manual nas portarias de consolidação editadas	PRT 424	MS/GM	2013-03-20	Redefine as diretrizes para a organização da prevenção e do tratamento do sobrepeso e obesidade como linha de cuidado prioritária da Rede de Atenção à Saúde das Pessoas com Doenças Crônicas.	http://bvsms.saude.gov.br/bvs/saudelegis/gm/2013/prt0424_19_03_2013.html	Telessaúde Ver: Art. 8º Os gestores de saúde federal, estaduais, distrital e municipais deverão promover a articulação dos PRMFC com os Programas de Residência Multiprofissional em Saúde da Família e incentivar a integração dos PRMFC com o Programa Nacional de Reorientação da Formação Profissional em Saúde (Pró-Saúde), o Programa de Educação pelo Trabalho para a Saúde (PET-Saúde), o Programa Naci…	Expansion/Maturation	Structuring Rules
saudelegis	Pesquisa manual nas portarias de consolidação editadas	PRT 571	MS/GM	2013-04-08	Atualiza as diretrizes de cuidado à pessoa tabagista no âmbito da Rede de Atenção à Saúde das Pessoas com Doenças Crônicas do Sistema Único de Saúde (SUS) e dá outras providências.	http://bvsms.saude.gov.br/bvs/saudelegis/gm/2013/prt0571_05_04_2013.html	Telessaúde 1. prestar apoio matricial às equipes de Atenção Básica, presencialmente ou por meio dos Núcleos do Telessaúde;	Expansion/Maturation	Structuring Rules
saudelegis	telessaúde	PRT-2525	MS/GM	2013-10-30	Altera dispositivos da Portaria nº 2.554/GM/MS, de 28 de outubro de 2011, que institui, no Programa de Requalificação de Unidades Básicas de Saúde, o componente de Informatização e Telessaúde Brasil Redes na Atenção Básica, integrado ao Programa Nacional Telessaúde Brasil Redes.	http://bvsms.saude.gov.br/bvs/saudelegis/gm/2013/prt2525_29_10_2013.html	Telessaúde h)acionar o Programa Nacional Telessaúde Brasil Redes ou outra estratégia local, sempre que necessário, para qualificar a atenção prestada.	Expansion/Maturation	Structuring Rules
saudelegis	telessaúde	PRT-2859	MS/GM	2014-12-30	Institui o incentivo financeiro de custeio mensal destinado aos Núcleos Intermunicipais e Estaduais de Telessaúde do Programa Nacional de Telessaúde Brasil Redes na Atenção Básica, e dá outras providências.	http://bvsms.saude.gov.br/bvs/saudelegis/gm/2014/prt2859_29_12_2014.html	Not Aplicable	Expansion/Maturation	Structuring Rules
saudelegis	telessaúde	PRT-2860	MS/GM	2014-12-30	Define os valores do incentivo financeiro de custeio mensal destinado aos Núcleos de Telessaúde do Programa Nacional Telessaúde Brasil Redes na Atenção Básica de que trata a Portaria nº2.859/GM/MS, de 29 de dezembro de 2014.	http://bvsms.saude.gov.br/bvs/saudelegis/gm/2014/prt2860_29_12_2014.html	Not Aplicable	Expansion/Maturation	Funding
saudelegis	telessaúde	PRT-58	MS/GM	2015-01-30	Institui o incentivo financeiro de custeio destinado aos Municípios, Estados e Distrito Federal com núcleos de Telessaúde do Programa Nacional Telessaúde Brasil Redes para apoio à implantação da estratégia e-SUS AB.	http://bvsms.saude.gov.br/bvs/saudelegis/gm/2015/prt0058_29_01_2015.html	Not Aplicable	Expansion/Maturation	Funding
saudelegis	telessaúde	PRT-60	MS/GM	2015-01-30	Habilita Municípios sede de Núcleo de Telessaúde a receberem recurso para apoio à implantação da estratégia e-SUS Atenção Básica.	http://bvsms.saude.gov.br/bvs/saudelegis/gm/2015/prt0060_29_01_2015.html	Not Aplicable	Expansion/Maturation	Funding
saudelegis	Pesquisa manual nas portarias de consolidação editadas	PRT 589	MS/GM	2015-05-22	Institui a Política Nacional de Informação e Informática em Saúde (PNIIS).	http://bvsms.saude.gov.br/bvs/saudelegis/gm/2015/prt0589_20_05_2015.html	Not Aplicable	Expansion/Maturation	Enablement/Accreditation
saudelegis	telessaúde	PRT-671	MS/GM	2015-06-05	Habilita Estados sede de Núcleo de Telessaúde a receberem recurso para apoio à implantação da estratégia e-SUS Atenção Básica.	http://bvsms.saude.gov.br/bvs/saudelegis/gm/2015/prt0671_03_06_2015.html	e-Saúde	Expansion/Maturation	Protocols and Technology
saudelegis	Busca interna	PRT-800	MS/GM	2015-06-19	Altera, acresce e revoga dispositivos da Portaria nº 665/GM/MS, de 12 de abril de 2012, que dispõe sobre os critérios de habilitação dos estabelecimentos hospitalares como Centro de Atendimento de Urgência aos Pacientes com Acidente Vascular Cerebral (AVC), no âmbito do Sistema Único de Saúde (SUS), institui o respectivo incentivo financeiro e aprova a Linha de Cuidados em AVC.	http://bvsms.saude.gov.br/bvs/saudelegis/gm/2015/prt0800_17_06_2015.html	Not Aplicable	Expansion/Maturation	Enablement/Accreditation
saudelegis	telessaúde	PRT-1059	MS/GM	2016-05-27	Habilita Municípios, sedes de núcleos municipais e intermunicipais de Telessaúde a receberem incentivo financeiro de custeio mensal do Programa de Requalificação de Unidades Básicas de Saúde - Componente Informatização e Telessaúde Brasil Redes na Atenção Básica integrado ao Programa Nacional Telessaúde Brasil Redes.	http://bvsms.saude.gov.br/bvs/saudelegis/gm/2016/prt1059_24_05_2016.html	Art 5: V - fornecer cobertura de atendimento neurológico, disponível em até 30 (trinta) minutos da admissão do paciente (plantão presencial, sobreaviso à distância ou suporte neurológico especializado por meio da telemedicina/telessaúde);	Expansion/Maturation	Structuring Rules
saudelegis	telessaúde	PRT-2490	MS/GM	2016-11-22	Desabilita 1 (uma) Unidade de Suporte Básico da Base Descentralizada do Município de Porto União (SC),pertencente a Central de Regulação das Urgências do Serviço de Atendimento Móvel de Urgência (SAMU 192) Regional de Joinville (SC).	http://bvsms.saude.gov.br/bvs/saudelegis/gm/2016/prt2490_18_11_2016.html	Not Aplicable	Expansion/Maturation	Enablement/Accreditation
Portal CIT	pesquisa manual no portal da CIT	Resolução nº 19, de 22 de junho	CIT	2017-06-19	Aprova e torna público o documento Estratégia e-Saúde para o Brasil, que propõe uma visão de e-Saúde e descreve mecanismos contributivos para sua incorporação ao Sistema Único de Saúde (SUS) até 2020.	http://portalarquivos2.saude.gov.br/images/pdf/2017/julho/13/Resolucao-CIT-n19.pdf	Not Aplicable	Organization and Implementation	Enablement/Accreditation
saudelegis	Pesquisa manual nas portarias de consolidação editadas	PRC-6	MS/GM	2017-10-03	Consolidação das normas sobre o financiamento e a transferência dos recursos federais para as ações e os serviços de saúde do Sistema Único de Saúde.	http://bvsms.saude.gov.br/bvs/saudelegis/gm/2017/prc0006_03_10_2017.html	e-saúde	Expansion/Maturation	Protocols and Technology Structuring Rules
saudelegis	Pesquisa manual nas portarias de consolidação editadas	PRC-3	MS/GM	2017-10-03	Consolidação das normas sobre as redes do Sistema Único de Saúde.	http://bvsms.saude.gov.br/bvs/saudelegis/gm/2017/prc0003_03_10_2017.html	Telessaúde: PRT MS/GM 2554/2011; PRT MS/GM 3127/2012; PRT MS/GM 2525/2013; PRT MS/GM 2859/2014; PRT MS/GM 2860/2014; Redação dada pela PRT GM/MS n° 2.663 de 11.10.2017; Redação dada pela PRT GM/MS n° 2.663 de 11.10.2017; PRT MS/GM 148/2012 e-Saúde: PRT MS/GM 1127/2012	Expansion/Maturation	Funding
saudelegis	Pesquisa manual nas portarias de consolidação editadas	PRC-1	MS/GM	2017-10-03	Consolidação das normas sobre os direitos e deveres dos usuários da saúde, a organização e o funcionamento do Sistema Único de Saúde.	http://bvsms.saude.gov.br/bvs/saudelegis/gm/2017/prc0001_03_10_2017.html	Telessaúde: PRT MS/GM 1010/2012 ; PRT MS/GM 665/2012; PRT MS/GM 424/2013; Redação dada pela PRT GM/MS 1675 de 07.06.2018; PRT MS/GM 571/2013 Telemedicina: PRT MS/GM 2338/2011; PRT MS/GM 665/2012	Expansion/Maturation	Structuring Rules
saudelegis	Pesquisa manual nas portarias de consolidação editadas	PRC-5	MS/GM	2017-10-03	Consolidação das normas sobre as ações e os serviços de saúde do Sistema Único de Saúde.	http://bvsms.saude.gov.br/bvs/saudelegis/gm/2017/prc0005_03_10_2017.html	Define Telesaúde: Telessaúde: serviços que utilizam tecnologias da informação e comunicação como meio para desenvolver ações de apoio a Atenção à Saúde e de Educação Permanente em Saúde, como fim de realizar apoio diagnóstico, ações educativas, esclarecer dúvidas dos profissionais de saúde e gestores de saúde.	Expansion/Maturation	Structuring Rules
saudelegis	Pesquisa manual nas portarias de consolidação editadas	PRC-2	MS/GM	2017-10-03	Consolidação das normas sobre as políticas nacionais de saúde do Sistema Único de Saúde.	http://bvsms.saude.gov.br/bvs/saudelegis/gm/2017/prc0002_03_10_2017.html	Telessaúde: PRT MS/GM 2546/2011; PRT MS/GM 452/2010; PRT MS/GM 2554/2011; PRT MS/GM 2859/2014; PRT MS/GM 58/2015 Telemedicina:PRT MS/GM 452/2010 e-Saúde: PRT GM/MS n° 2.920 de 31.10.2017	Expansion/Maturation	Structuring Rules
saudelegis	Pesquisa manual nas portarias de consolidação editadas	PRT 2920	MS/GM	2017-11-01	Altera as Portarias de Consolidação nº 5/GM/MS e 6/GM/MS, de 28 de setembro de 2017, para inclusão do Programa de Informatização das Unidades Básicas de Saúde - PIUBS.	http://bvsms.saude.gov.br/bvs/saudelegis/gm/2017/prt2920_01_11_2017.html	Telessaúde: PRT MS/GM 3147/2012 e-saúde: PRT MS/GM 589/2015 Somthing abouti struturin rules	Expansion/Maturation	Protocols and Technology
saudelegis	Pesquisa manual nas portarias de consolidação editadas	PRT 1675	MS/GM	2018-06-08	Altera a Portaria de Consolidação nº 3/GM/MS, de 28 de setembro de 2017, e a Portaria de Consolidação nº 6/GM/MS, de 28 de setembro de 2017, para dispor sobre os critérios para a organização, funcionamento e financiamento do cuidado da pessoa com Doença Renal Crônica - DRC no âmbito do Sistema Único de Saúde - SUS.	http://bvsms.saude.gov.br/bvs/saudelegis/gm/2018/prt1675_08_06_2018.html	e-Saúde	Expansion/Maturation	Protocols and Technology
saudelegis	e-saude	Resolução nº 6, 2016	MS/GM	2016-09-09	Institui o Conjunto Mínimo de Dados da Atenção à Saúde e dá outras providências.	http://bvsms.saude.gov.br/bvs/saudelegis/cit/2016/res0006_25_08_2016.html	Not Aplicable	Expansion/Maturation	Protocols and Technology

## Sheet: Professional Councils
Council name	Professional Category	ID	Institution	Publication Date	Abstract	URL	Purpose
Federal Council of Dentistry	Dentistry	RESOLUÇÃO CFO-92, de 20 de agosto de 2009	CFO	2009-08-20	Define e disciplina a prestação de serviços através da Telessaúde.	http://sistemas.cfo.org.br/visualizar/atos/RESOLU%c3%87%c3%83O/SEC/2009/92 e http://transparencia.cfo.org.br/ato-normativo/?id=1359&doing_wp_cron=1562606115.4444260597229003906250	Structuring Rules and Funding
Federal Council of Dentistry	Dentistry	PORTARIA CFO-SEC-14/2009	CFO	2009-10-28	Incluir o Senhor Marcelo Lúcio da Silva, como representante da SBIS-Sociedade Brasileira de Informática em Saúde, na Câmara Técnica de Informática em Saúde e Telessaúde, criada através da Portaria CFO-SEC-09/2009	http://sistemas.cfo.org.br/visualizar/atos/PORTARIA/SEC/2009/14	Structuring Rules
Federal Council of Dentistry	Dentistry	PORTARIA CFO-SEC-9, de 06 de julho de 2009	CFO	2009-07-06	Constituir a Câmara Técnica de Informática em Saúde e Telesaúde, sob a Presidência do Conselheiro-Federal José Mário Morais Mateus, com a participação dos representantes da área de Tecnologia da Informação do CFO, Senhores Luciano Maurício Sampaio Barreto e Cláudio de Gouvêa Teixeira, de um representante da Sociedade Brasileira de Informática em Saúde, de um representante da Agência Nacional de S…	http://sistemas.cfo.org.br/visualizar/atos/PORTARIA/SEC/2009/9	Structuring Rules and Funding
Federal Council of Dentistry	Dentistry	PORTARIA CFO-SEC-10, de 12 de agosto de 2009	CFO	2009-08-12	Incluir a Diretora de Gestão da Educação na Saúde, Doutora Ana Estela Haddad, como representante do Ministério da Saúde, na Câmara Técnica de Informática em Saúde e Telesaúde, criada através da Portaria CFO-SEC-09/2009.	http://sistemas.cfo.org.br/visualizar/atos/PORTARIA/SEC/2009/10	Structuring Rules
Federal Council of Dentistry	Dentistry	PORTARIA CFO-SEC-11, de 26 de agosto de 2009	CFO	2009-08-26	Diretor Jorge Teixeira de Oliveira como representante da Federação Nacional dos Odontologistas, na Câmara Técnica de Informática em Saúde e Telesaúde, criada através da Portaria CFO-SEC-09/2009	http://sistemas.cfo.org.br/visualizar/atos/PORTARIA/SEC/2009/11	Structuring Rules
Federal Council of Speech Therapy	Speech Therapy	Resolução CFFa nº 366, de 25 de abril de 2009	CFFa	2009-04-25	Dispõe sobre a regulamentação do uso do sistema Telessaúde em Speech Therapy.	https://www.Speech Therapy.org.br/resolucoes/resolucoes_html/CFFa_N_366_09.htm	Structuring Rules
Federal Council of Psychology	Psychology	RESOLUÇÃO CFP Nº 11/2012	CFP	2012-11-23	Regulamenta os serviços psicológicos realizados por meios tecnológicos de comunicação a distância, o atendimento psicoterapêutico em caráter experimental e revoga a Resolução CFP nº 12/2005	https://atosoficiais.com.br/cfp/resolucao-do-exercicio-profissional-n-11-2012-regulamenta-os-servicos-psicologicos-realizados-por-meios-tecnologicos-de-comunicacao-a-distancia-o-atendimento-psicoterapeutico-em-carater-experimental-e-revoga-a-resolucao-cfp-no-12-2005?origin=instituicao&q=comunica%C3%A7%C3%A3o	Structuring Rules
Federal Council of Speech Therapy	Speech Therapy	Resolução CFFa nº 427, de 1º de março de 2013	CFFa	2013-03-01	Dispõe sobre a regulamentação da Telessaúde em Speech Therapy e dá outras providências.	https://www.Speech Therapy.org.br/resolucoes/resolucoes_html/CFFa_N_427_13.htm	Structuring Rules
Federal Council of Psychology	Psychology	RESOLUÇÃO Nº 11, DE 11 DE MAIO DE 2018	CFP	24/15/2018	Regulamenta a prestação de serviços psicológicos realizados por meios de tecnologias da informação e da comunicação e revoga a Resolução CFP nº 11/2012.	https://atosoficiais.com.br/cfp/resolucao-do-exercicio-profissional-n-11-2018-regulamenta-a-prestacao-de-servicos-psicologicos-realizados-por-meios-de-tecnologias-da-informacao-e-da-comunicacao-e-revoga-a-resolucao-cfp-no-11-2012?origin=instituicao&q=comunica%C3%A7%C3%A3o	Structuring Rules
Federal Council of Medicine	Medicine	2228/2019	CFM	2019-03-06	Revoga a Resolução CFM nº 2.227, publicada no D.O.U. de 6 de fevereiro de 2019, Seção I, p. 58, a qual define e disciplina a teleMedicine como forma de prestação de serviços médicos mediados por tecnologias, e restabelece expressamente a vigência da Resolução CFM nº 1.643/2002, publicada no D.O.U. de 26 de agosto de 2002, Seção I, p. 205.	https://sistemas.cfm.org.br/normas/visualizar/resolucoes/BR/2019/2228#search=%22telemedicina%22	Structuring Rules
Federal Council of Medicine	Medicine	2227/2018	CFM	2019-02-06	Define e disciplina a teleMedicine como forma de prestação de serviços médicos mediados por tecnologias. [Revoga a Resolução CFM nº 1643/2002]	https://sistemas.cfm.org.br/normas/visualizar/resolucoes/BR/2018/2227#search=%22telemedicina%22	Structuring Rules
Federal Council of Medicine	Medicine	2217/2018	CFM	2018-11-01	Aprova o Código de Ética Médica.	https://sistemas.cfm.org.br/normas/visualizar/resolucoes/BR/2018/2217#search=%22telemedicina%22	Structuring Rules
Federal Council of Medicine	Medicine	2107/2014	CFM	2014-02-17	Define e normatiza a Telerradiologia e revoga a Resolução CFM nº 1890/09, publicada no D.O.U. de 19 janeiro de 2009, Seção I, p. 94-5p.	https://sistemas.cfm.org.br/normas/visualizar/resolucoes/BR/2014/2107#search=%22telemedicina%22	Structuring Rules
Federal Council of Medicine	Medicine	1931/2009	CFM	2009-12-24	Aprova o Código de Ética Médica.	https://sistemas.cfm.org.br/normas/visualizar/resolucoes/BR/2009/1931#search=%22telemedicina%22	Structuring Rules
Federal Council of Medicine	Medicine	1890/2009	CFM	2009-01-19	Define e normatiza a Telerradiologia.	https://sistemas.cfm.org.br/normas/visualizar/resolucoes/BR/2009/1890#search=%22telemedicina%22	Structuring Rules
Federal Council of Medicine	Medicine	1718/2004	CFM	2004-05-03	É vedado o ensino de atos médicos privativos, sob qualquer forma de transmissão de conhecimento, a profissionais não-médicos, inclusive àqueles pertinentes ao suporte avançado de vida, exceto o atendimento de emergência a distância, até que sejam alcançados os recursos ideais.	https://sistemas.cfm.org.br/normas/visualizar/resolucoes/BR/2004/1718#search=%22telemedicina%22	Structuring Rules
Federal Council of Medicine	Medicine	1671/2003	CFM	2003-07-29	Dispõe sobre a regulamentação do atendimento pré-hospitalar e dá outras providências.	https://sistemas.cfm.org.br/normas/visualizar/resolucoes/BR/2003/1671#search=%22telemedicina%22	Structuring Rules
Federal Council of Medicine	Medicine	1643/2002	CFM	2002-08-26	Define e disciplina a prestação de serviços através da TeleMedicine.	https://sistemas.cfm.org.br/normas/visualizar/resolucoes/BR/2002/1643#search=%22telemedicina%22	Structuring Rules
Federal Council of Medicine	Medicine	1529/1998	CFM	1998-09-04	Normatiza a atividade médica na Área da Urgência-Emergência na fase de Atendimento Pré-Hospitalar. (DOU, Seção I, n.º 170, de 4-09-98, p. 69).	https://sistemas.cfm.org.br/normas/visualizar/resolucoes/BR/1998/1529#search=%22telemedicina%22	Structuring Rules
Federal Council of Medicine	Medicine	381/2015	CRM/DF	2015-08-10	Dispõe sobre a regulamentação da Monitorização neurofisiológica intra-operatória (MNIP) e Disciplina responsabilidade dos médicos e instituições de saúde envolvidas no procedimento.	https://sistemas.cfm.org.br/normas/visualizar/resolucoes/DF/2015/381#search=%22telemedicina%22	Structuring Rules
Federal Council of Medicine	Medicine	358/2014	CRM/MG	2014-07-24	Cria a Comissão de Integração com Faculdades de Medicine e Residências Médicas.	https://sistemas.cfm.org.br/normas/visualizar/resolucoes/MG/2014/358#search=%22telemedicina%22	Structuring Rules
Federal Council of Medicine	Medicine	334/2011	CRM/MG	2012-02-05	Regimento Interno do Conselho Regional de Medicine de Minas Gerais	https://sistemas.cfm.org.br/normas/visualizar/resolucoes/MG/2011/334#search=%22telemedicina%22	Structuring Rules
Federal Council of Medicine	Medicine	333/2011	CRM/MG	2011-11-02	Dispõe sobre as Delegacias Regionais, Seccionais e Representações.	https://sistemas.cfm.org.br/normas/visualizar/resolucoes/MG/2011/333#search=%22telemedicina%22	Structuring Rules
Federal Council of Medicine	Medicine	05/2018	CRM/MT	2018-07-13	Aprova o Regimento Interno do Conselho Regional de Medicine do Estado de Mato Grosso.	https://sistemas.cfm.org.br/normas/visualizar/resolucoes/MT/2018/5#search=%22telemedicina%22	Structuring Rules
Federal Council of Medicine	Medicine	02/2017	CRM/RO	2017-10-27	Dispõe sobre o normativo de Pessoal para Cargos de Livre Provimento e altera a Resolução nº. 01/2016 e seus anexos.	https://sistemas.cfm.org.br/normas/visualizar/resolucoes/RO/2017/2#search=%22telemedicina%22	Structuring Rules
Federal Council of Medicine	Medicine	02/2015	CRM/RO	2015-07-23	Normativo de Pessoal para Cargos de Livre Provimento.	https://sistemas.cfm.org.br/normas/visualizar/resolucoes/RO/2015/2#search=%22telemedicina%22	Structuring Rules
Federal Council of Medicine	Medicine	03/2009	CRM/RO	2009-08-31	Resolução nº 03-09 - Cargos de Livre Provimento	https://sistemas.cfm.org.br/normas/visualizar/resolucoes/RO/2009/3#search=%22telemedicina%22	Structuring Rules
Federal Council of Medicine	Medicine	07/2018	CRM/RS	2018-11-08	Institui as Câmaras Técnicas de Cirurgia Bariátrica, cirurgia do Aparelho Digestivo, Mastologia, Neonatologia e TeleMedicine; e desmembra a Câmara Técnica de Neurologia e Neurocirurgia instituída pela Resolução CREMERS n.º 03/2002.	https://sistemas.cfm.org.br/normas/visualizar/resolucoes/RS/2018/7#search=%22telemedicina%22	Structuring Rules
Federal Council of Medicine	Medicine	179/2017	CRM/SC	2017-06-26	Revoga a Resolução CRM-SC Nº 101/2006 sobre Câmaras Técnicas no âmbito do CRM-SC e dá outras providências	https://sistemas.cfm.org.br/normas/visualizar/resolucoes/SC/2017/179#search=%22telemedicina%22	Structuring Rules
Federal Council of Medicine	Medicine	97/2001	CRM/SP	2001-03-09	Dispõe sobre idealização, criação, manutenção e atuação profissional em domímios, sites, páginas ou portais sobre Medicine e saúde na Internet. (D.O.E.; Poder Executivo, São Paulo, SP, nº 45, 9 mar. 2001. Seção 1).	https://sistemas.cfm.org.br/normas/visualizar/resolucoes/SP/2001/97#search=%22telemedicina%22	Protocols and technology
Federal Council of Nursey	Nursery	487/2015	COFEN	2015-08-28	Veda aos profissionais de Nursery o cumprimento da prescrição médica a distância e a execução da prescrição médica fora da validade	http://www.cofen.gov.br/wp-content/uploads/2015/09/Resolucao-487-15.pdf	Structuring Rules
